# Supplementary material for: Scavenger receptor-C acts as a receptor for Bacillus thuringiensis vegetative insecticidal protein Vip3Aa and mediates the internalization of Vip3Aa via endocytosis
Source: PLoS Pathog. 2018 Oct 4;14(10):e1007347. doi: 10.1371/journal.ppat.1007347 (PMC6191154; doi:10.1371/journal.ppat.1007347)
Supplement: S1 Dataset — (XLS) [file ppat.1007347.s010.xls]

## Sheet: R16067_1
The identified proteins from the protein sequence database according to the MS/MS spectra
	Reference	PepCount	UniquePepCount	CoverPercent	MW	PI
	FileScan	Sequence	MH+	Diff(MH+)	Charge	Rank
$1-1	tr|Q9GQG6|Q9GQG6_SPOFR 90-kDa heat shock protein HSP83 OS=Spodoptera frugiperda GN=hsp83 PE=2 SV=1	24	22	0.2915	82572.5	4.98
$2-1	tr|G3CKA7|G3CKA7_SPOFR Alpha-tubulin OS=Spodoptera frugiperda PE=2 SV=1	31	20	0.5644	49950	5.05
$3-1	tr|A0A0P0IVE9|A0A0P0IVE9_SPOFR Dm0-like lamin OS=Spodoptera frugiperda PE=2 SV=1	20	19	0.3198	70378.7	6.29
$4-1	sp|Q8WQI7|RL18A_SPOFR 60S ribosomal protein L18a OS=Spodoptera frugiperda GN=RpL18A PE=2 SV=1	14	12	0.452	20992.4	10.46
$5-1	tr|A0A0K2CTM2|A0A0K2CTM2_SPOFR Elongation factor 1-alpha OS=Spodoptera frugiperda PE=2 SV=1	13	12	0.3024	50377.5	9.16
$6-1	sp|Q962S0|RS7_SPOFR 40S ribosomal protein S7 OS=Spodoptera frugiperda GN=RpS7 PE=2 SV=1	13	10	0.3474	21938.5	9.82
$7-1	sp|Q962Y8|RL18_SPOFR 60S ribosomal protein L18 OS=Spodoptera frugiperda GN=RpL18 PE=2 SV=1	12	8	0.4536	20969.5	11.86
$8-1	sp|Q26486|FKBP4_SPOFR 46 kDa FK506-binding nuclear protein OS=Spodoptera frugiperda GN=FKBP46 PE=2 SV=1	8	8	0.1966	45809.5	4.68
$9-1	tr|Q8WQJ2|Q8WQJ2_SPOFR 60S acidic ribosomal protein P0 OS=Spodoptera frugiperda PE=2 SV=1	9	7	0.3238	33956.8	6.34
$10-1	tr|Q8I864|Q8I864_SPOFR Ribosomal protein S9 (Fragment) OS=Spodoptera frugiperda PE=2 SV=1	8	7	0.4867	12821.8	10.58
$11-1	tr|Q8I865|Q8I865_SPOFR Ribosomal protein S2 OS=Spodoptera frugiperda PE=2 SV=1	8	7	0.2184	28041.3	10.46
$12-1	sp|Q8WQI5|RS8_SPOFR 40S ribosomal protein S8 OS=Spodoptera frugiperda GN=RpS8 PE=2 SV=1	8	7	0.3942	23791.3	10.64
$13-1	tr|A0A0K0K804|A0A0K0K804_SPOFR Aubergine (Fragment) OS=Spodoptera frugiperda PE=2 SV=1	7	7	0.0705	108173	9.51
$14-1	sp|Q95V34|RS4_SPOFR 40S ribosomal protein S4 OS=Spodoptera frugiperda GN=RpS4 PE=2 SV=1	7	7	0.2395	29553.4	10.3
$15-1	tr|Q962S9|Q962S9_SPOFR Ribosomal protein L35A OS=Spodoptera frugiperda PE=2 SV=1	7	7	0.3522	17393.2	11.33
$16-1	tr|Q8I866|Q8I866_SPOFR Heat shock cognate 70 protein OS=Spodoptera frugiperda PE=2 SV=1	7	6	0.1077	73107.9	5.2
$17-1	tr|Q8I9V9|Q8I9V9_SPOFR Ribosomal protein L15 OS=Spodoptera frugiperda PE=2 SV=1	7	6	0.2255	24044.8	11.9
$18-1	sp|Q962U0|RL13A_SPOFR 60S ribosomal protein L13a OS=Spodoptera frugiperda GN=RpL13A PE=2 SV=1	7	6	0.2598	23366.5	10.88
$19-1	tr|B3TDY4|B3TDY4_SPOFR Putative CAD trifunctional protein (Fragment) OS=Spodoptera frugiperda PE=2 SV=1	6	6	0.1472	60840.7	6.63
$20-1	sp|Q963B7|RL9_SPOFR 60S ribosomal protein L9 OS=Spodoptera frugiperda GN=RpL9 PE=2 SV=1	6	6	0.2474	21408.9	9.88
$21-1	tr|E9KHP0|E9KHP0_SPOFR Glucose phosphate dehydrogenase (Fragment) OS=Spodoptera frugiperda PE=2 SV=1	5	4	0.1836	24252.5	9.05
$22-1	tr|G3CKA6|G3CKA6_SPOFR Actin OS=Spodoptera frugiperda PE=1 SV=1	5	4	0.1011	41708.2	5.29
$23-1	tr|I7FV58|I7FV58_SPOFR Ubiquitin OS=Spodoptera frugiperda PE=2 SV=1	5	4	0.5789	8564.74	6.56
$23-2	sp|P68203|RS27A_SPOFR Ubiquitin-40S ribosomal protein S27a OS=Spodoptera frugiperda PE=2 SV=2	5	4	0.2821	17972.8	9.78
$24-1	tr|Q962S3|Q962S3_SPOFR Ribosomal protein L40 OS=Spodoptera frugiperda PE=2 SV=1	5	4	0.3411	14782.2	9.74
$25-1	tr|E9KGW9|E9KGW9_SPOFR Glu-+ pro-tRNA synthetase (Fragment) OS=Spodoptera frugiperda PE=2 SV=1	4	4	0.3209	14569.1	5.05
$26-1	tr|Q8ISR3|Q8ISR3_SPOFR Ribosomal protein L19 (Fragment) OS=Spodoptera frugiperda PE=2 SV=1	4	4	0.3375	9476	10.35
$27-1	tr|Q962T4|Q962T4_SPOFR Ribosomal protein L26 OS=Spodoptera frugiperda PE=2 SV=1	4	4	0.1892	17114.9	10.77
$28-1	sp|Q962U2|RL11_SPOFR 60S ribosomal protein L11 OS=Spodoptera frugiperda GN=RpL11 PE=2 SV=1	4	4	0.1692	22345.7	9.8
$29-1	tr|R4L884|R4L884_SPOFR Alpha 1,6-fucosyltransferase OS=Spodoptera frugiperda PE=2 SV=1	4	4	0.0838	64633.1	8.48
$30-1	tr|E9KI00|E9KI00_SPOFR Ala-tRNA synthetase (Fragment) OS=Spodoptera frugiperda PE=2 SV=1	4	3	0.1282	26116.7	6.26
$31-1	tr|A0A096UX67|A0A096UX67_SPOFR Translationally controlled tumor protein OS=Spodoptera frugiperda GN=TCTP PE=2 SV=1	3	3	0.186	19765.5	4.72
$31-2	tr|V5NCU4|V5NCU4_SPOFR Translationally controlled tumor protein OS=Spodoptera frugiperda PE=2 SV=1	3	3	0.186	19807.5	4.72
$32-1	tr|A0S6A2|A0S6A2_SPOFR Scavenger receptor SR-C-like protein OS=Spodoptera frugiperda PE=2 SV=1	3	3	0.0489	67387.8	8.77
$33-1	sp|Q95V31|RS16_SPOFR 40S ribosomal protein S16 OS=Spodoptera frugiperda GN=RpS16 PE=2 SV=1	3	3	0.1722	17009.7	10.11
$34-1	tr|Q95V33|Q95V33_SPOFR Ribosomal protein S5 OS=Spodoptera frugiperda PE=2 SV=1	3	3	0.1689	24462.9	9.49
$35-1	sp|Q95V35|RS3A_SPOFR 40S ribosomal protein S3a OS=Spodoptera frugiperda PE=2 SV=1	3	3	0.1174	29906.3	9.69
$36-1	sp|Q962T5|RL24_SPOFR 60S ribosomal protein L24 OS=Spodoptera frugiperda GN=RpL24 PE=2 SV=1	3	3	0.1677	17405.4	10.89
$37-1	tr|Q962T9|Q962T9_SPOFR Ribosomal protein L14 OS=Spodoptera frugiperda PE=2 SV=1	3	3	0.1928	18685.8	11.54
$38-1	tr|A0A0K2CTM7|A0A0K2CTM7_SPOFR Heat shock protein 70 A1 (Fragment) OS=Spodoptera frugiperda PE=2 SV=1	2	2	0.1124	19552	7.98
$39-1	tr|E2J8A8|E2J8A8_SPOFR Cathepsin L-like proteinase OS=Spodoptera frugiperda PE=2 SV=1	2	2	0.0552	38289.5	6.53
$40-1	tr|E9KH48|E9KH48_SPOFR Proteasome subunit (Fragment) OS=Spodoptera frugiperda PE=2 SV=1	2	2	0.1138	19367	4.56
$41-1	tr|Q1JUB7|Q1JUB7_SPOFR Fibroblast growth factor receptor OS=Spodoptera frugiperda GN=Sfbtl PE=2 SV=1	2	2	0.0201	96144.4	5.85
$42-1	tr|Q8WQI9|Q8WQI9_SPOFR Ribosomal protein L3 OS=Spodoptera frugiperda PE=2 SV=1	2	2	0.0702	46989.4	10.2
$43-1	tr|Q95V36|Q95V36_SPOFR Ribosomal protein S3 OS=Spodoptera frugiperda PE=2 SV=1	2	2	0.1029	26772.9	9.72
$44-1	tr|Q95V38|Q95V38_SPOFR Ribosomal protein L12 OS=Spodoptera frugiperda PE=2 SV=1	2	2	0.1037	17595.3	9.69
$45-1	sp|Q962Q6|RS24_SPOFR 40S ribosomal protein S24 OS=Spodoptera frugiperda GN=RpS24 PE=2 SV=1	2	2	0.2045	15169.9	10.91
$46-1	sp|Q962R1|RS18_SPOFR 40S ribosomal protein S18 OS=Spodoptera frugiperda GN=RpS18 PE=2 SV=1	2	2	0.0855	17740.5	10.39
$47-1	tr|Q962T7|Q962T7_SPOFR Ribosomal protein L21 OS=Spodoptera frugiperda PE=2 SV=1	2	2	0.1258	18068.1	10.96
$48-1	tr|Q964Q9|Q964Q9_SPOFR MRNA cap-binding protein eIF4E OS=Spodoptera frugiperda PE=2 SV=1	2	2	0.1048	24307.1	5.85
$49-1	tr|X4ZE67|X4ZE67_SPOFR Actin-related protein Arp2 (Fragment) OS=Spodoptera frugiperda GN=ARP2 PE=2 SV=1	2	2	0.0279	44880.5	5.85
$50-1	tr|A0A068EVD2|A0A068EVD2_SPOFR Cytochrome P450 6AE43 OS=Spodoptera frugiperda GN=CYP6AE43 PE=2 SV=1	1	1	0.0114	61106.2	8.41
$51-1	tr|A0A0K0K6V6|A0A0K0K6V6_SPOFR Loquacious (Fragment) OS=Spodoptera frugiperda PE=2 SV=1	1	1	0.0307	43200.9	9
$52-1	tr|A0A0K2CTV1|A0A0K2CTV1_SPOFR Ribosomal protein L23A OS=Spodoptera frugiperda PE=2 SV=1	1	1	0.0337	31095.4	10.85
$53-1	tr|A0A0K2CU86|A0A0K2CU86_SPOFR Enolase OS=Spodoptera frugiperda PE=2 SV=1	1	1	0.0139	46954.1	5.77
$54-1	tr|B3TDY5|B3TDY5_SPOFR Putative CAD trifunctional protein (Fragment) OS=Spodoptera frugiperda PE=2 SV=1	1	1	0.0268	46312.6	6.06
$55-1	tr|E7CIJ8|E7CIJ8_SPOFR 14-3-3 zeta (Fragment) OS=Spodoptera frugiperda PE=4 SV=1	1	1	0.1538	7309.12	4.79
$56-1	tr|E9KGB3|E9KGB3_SPOFR Phosphogluconate dehydrogenase (Fragment) OS=Spodoptera frugiperda PE=2 SV=1	1	1	0.048	27674.8	9.17
$57-1	tr|E9KHW3|E9KHW3_SPOFR Arg methyltransferase (Fragment) OS=Spodoptera frugiperda PE=2 SV=1	1	1	0.0246	28052.1	5.69
$58-1	tr|G3LZX7|G3LZX7_SPOFR Vacuolar protein sorting-associating protein 4 OS=Spodoptera frugiperda GN=Vps4 PE=2 SV=1	1	1	0.0159	49236.7	6.55
$59-1	tr|I7F433|I7F433_SPOFR Cofilin OS=Spodoptera frugiperda PE=2 SV=1	1	1	0.1216	16995	6.17
$59-2	tr|Q8ISR1|Q8ISR1_SPOFR Twinstar (Fragment) OS=Spodoptera frugiperda PE=2 SV=1	1	1	0.4615	4317.77	5.1
$60-1	tr|M4PZR4|M4PZR4_SPOFR Arginine kinase OS=Spodoptera frugiperda GN=AK PE=2 SV=1	1	1	0.0394	39895.8	5.7
$61-1	tr|M4Q0P2|M4Q0P2_SPOFR Glyceraldehyde-3-phosphate dehydrogenase OS=Spodoptera frugiperda GN=GAPDH PE=2 SV=1	1	1	0.0181	35575.3	7.67
$61-2	tr|A0A0K2CTV2|A0A0K2CTV2_SPOFR Glyceraldehyde-3-phosphate dehydrogenase OS=Spodoptera frugiperda PE=2 SV=1	1	1	0.0181	35601.3	7.65
$62-1	tr|O11402|O11402_SPOFR Dopa decarboxylase (Fragment) OS=Spodoptera frugiperda GN=DDC PE=3 SV=1	1	1	0.0304	25393.7	5.42
$62-2	tr|B3TEB1|B3TEB1_SPOFR Putative dopa decarboxylase protein (Fragment) OS=Spodoptera frugiperda PE=2 SV=1	1	1	0.0161	49265.1	6.61
$63-1	tr|Q8ISR0|Q8ISR0_SPOFR Beta-1 tubulin (Fragment) OS=Spodoptera frugiperda PE=2 SV=1	1	1	0.1786	6764.39	4.47
$64-1	tr|Q8WQI8|Q8WQI8_SPOFR Ribosomal protein L7 OS=Spodoptera frugiperda PE=2 SV=1	1	1	0.0229	30669.5	10.71
$65-1	sp|Q95V39|RL8_SPOFR 60S ribosomal protein L8 OS=Spodoptera frugiperda GN=RpL8 PE=2 SV=1	1	1	0.0623	27918.2	10.76
$66-1	sp|Q962Q5|RS25_SPOFR 40S ribosomal protein S25 OS=Spodoptera frugiperda GN=RpS25 PE=3 SV=1	1	1	0.084	13448.6	10.31
$67-1	sp|Q962R9|RS10_SPOFR 40S ribosomal protein S10 OS=Spodoptera frugiperda GN=RpS10 PE=2 SV=1	1	1	0.057	17987.5	9.99
$68-1	sp|Q962S5|RL38_SPOFR 60S ribosomal protein L38 OS=Spodoptera frugiperda GN=RpL38 PE=3 SV=1	1	1	0.1429	8270.85	10.26
$69-1	tr|Q962Y9|Q962Y9_SPOFR Ribosomal protein L17/23 OS=Spodoptera frugiperda PE=2 SV=1	1	1	0.0714	14835.2	10.69
$70-1	tr|S4WXF0|S4WXF0_SPOFR SKP1 OS=Spodoptera frugiperda PE=2 SV=1	1	1	0.0741	18510.7	4.39
----- summary -----
Total protein	: 75
Total protein group	: 70
UniPepCount	ProteinGroupCount	Percent	ProteinCount	Percent
1	21	0.3	24	0.32
2	12	0.1714	12	0.16
3	8	0.1143	9	0.12
4	9	0.1286	10	0.1333
6	5	0.0714	5	0.0667
7	7	0.1	7	0.0933
8	2	0.0286	2	0.0267
10	1	0.0143	1	0.0133
12	2	0.0286	2	0.0267
19	1	0.0143	1	0.0133
20	1	0.0143	1	0.0133
22	1	0.0143	1	0.0133
